# Supplementary material for: Betaine based organ preservation solution alleviates renal allograft I/R injury by protecting endothelial cells
Source: Regen Biomater. 2026 Mar 26;13:rbag064. doi: 10.1093/rb/rbag064 (PMC13091617; doi:10.1093/rb/rbag064)
Supplement: rbag064_Supplementary_Data [file rbag064_supplementary_data.zip]

Archive with 5 entries (5 files):
- fig s5.tiff
- fig s1.tiff
- fig s2.tiff
- fig s3.tiff
- fig s4.tiff
